# Supplementary material for: Cardio-Respiratory, Functional and Antalgic Effects of the Integrated Thermal Care Protocol After Breast Cancer Surgery
Source: Life (Basel). 2025 Feb 27;15(3):374. doi: 10.3390/life15030374 (PMC11944069; doi:10.3390/life15030374)
Supplement: Supplementary file 1 [file life-15-00374-s001.zip]

Archive with 1 entries (1 files):
- life-3470260-supplementary.pdf
